# Supplementary material for: DBPP-Predictor: a novel strategy for prediction of chemical drug-likeness based on property profiles
Source: J Cheminform. 2024 Jan 5;16:4. doi: 10.1186/s13321-024-00800-9 (PMC10771006; doi:10.1186/s13321-024-00800-9)
Supplement: Supplementary file 2 — Additional file 2: Table S16. Details of the case study results. [file 13321_2024_800_MOESM2_ESM.csv]

Compound ID	name	SMILES	DBPP score
11a	(S)-methyl-2-(8-(3,5-dimethoxybenzamido)-7-(3,5-dimethylphenoxy)-2,5-dioxo-2,3,4,5-tetrahydro-1H-benzo[e][1,4]diazepin-3-yl)acetate	O=C(C1=CC(OC2=CC(C)=CC(C)=C2)=C(NC(C3=CC(OC)=CC(OC)=C3)=O)C=C1N4)N[C@@H](CC(OC)=O)C4=O	0.299830288
11b	(S)-methyl-2-(7-(3,5-dimethylphenoxy)-8-(furan-2-carboxamido)-2,5-dioxo-2,3,4,5-tetrahydro-1H-benzo[e][1,4]diazepin-3-yl)acetate	O=C(C1=CC(OC2=CC(C)=CC(C)=C2)=C(NC(C3=CC=CO3)=O)C=C1N4)N[C@@H](CC(OC)=O)C4=O	0.011771821
11c	(S)-methyl-2-(7-(3,5-dimethylphenoxy)-8-(4-fluorobenzamido)-2,5-dioxo-2,3,4,5-tetrahydro-1H-benzo[e][1,4]diazepin-3-yl)acetate	O=C(C1=CC(OC2=CC(C)=CC(C)=C2)=C(NC(C3=CC=C(F)C=C3)=O)C=C1N4)N[C@@H](CC(OC)=O)C4=O	0.207419892
11d	(S)-methyl-2-(7-(3,5-dimethylphenoxy)-2,5-dioxo-8-(3,4,5-trimethoxybenzamido)-2,3,4,5-tetrahydro-1H-benzo[e][1,4]diazepin-3-yl)acetate	O=C(C1=CC(OC2=CC(C)=CC(C)=C2)=C(NC(C3=CC(OC)=C(OC)C(OC)=C3)=O)C=C1N4)N[C@@H](CC(OC)=O)C4=O	0.387956677
11e	(S)-methyl-2-(7-(3,5-dimethylphenoxy)-2,5-dioxo-8-(2,3,4-trimethoxybenzamido)-2,3,4,5-tetrahydro-1H-benzo[e][1,4]diazepin-3-yl)acetate	O=C(C1=CC(OC2=CC(C)=CC(C)=C2)=C(NC(C3=C(OC)C(OC)=C(OC)C=C3)=O)C=C1N4)N[C@@H](CC(OC)=O)C4=O	0.404687786
12	(S)-methyl-2-(7-(3,5-dimethylphenoxy)-2,5-dioxo-8-((3,4,5-trimethoxybenzyl)amino)-2,3,4,5-tetrahydro-1H-benzo[e][1,4]diazepin-3-yl)acetate	O=C(C1=CC(OC2=CC(C)=CC(C)=C2)=C(NCC3=CC(OC)=C(OC)C(OC)=C3)C=C1N4)N[C@@H](CC(OC)=O)C4=O	0.545713955
11f	(S)-methyl-2-(7-methoxy-2,5-dioxo-8-(3,4,5-trimethoxybenzamido)-2,3,4,5-tetrahydro-1H-benzo[e][1,4]diazepin-3-yl)acetate	O=C(C1=CC(OC)=C(NC(C2=CC(OC)=C(OC)C(OC)=C2)=O)C=C1N3)N[C@@H](CC(OC)=O)C3=O	0.080979822
11g	(S)-methyl-2-(7-(benzyloxy)-2,5-dioxo-8-(3,4,5-trimethoxybenzamido)-2,3,4,5-tetrahydro-1H-benzo[e][1,4]diazepin-3-yl)acetate	O=C(C1=CC(OCC2=CC=CC=C2)=C(NC(C3=CC(OC)=C(OC)C(OC)=C3)=O)C=C1N4)N[C@@H](CC(OC)=O)C4=O	0.221211023
14a	(S)-methyl-2-(7-(2-morpholinoethoxy)-2,5-dioxo-8-(3,4,5-trimethoxybenzamido)-2,3,4,5-tetrahydro-1H-benzo[e][1,4]diazepin-3-yl)acetate	O=C(C1=CC(OCCN2CCOCC2)=C(NC(C3=CC(OC)=C(OC)C(OC)=C3)=O)C=C1N4)N[C@@H](CC(OC)=O)C4=O	0.513744108
11h	(S)-methyl-2-(2,5-dioxo-7-phenoxy-8-(3,4,5-trimethoxybenzamido)-2,3,4,5-tetrahydro-1H-benzo[e][1,4]diazepin-3-yl)acetate	O=C(C1=CC(OC2=CC=CC=C2)=C(NC(C3=CC(OC)=C(OC)C(OC)=C3)=O)C=C1N4)N[C@@H](CC(OC)=O)C4=O	0.297541004
11i	(S)-methyl-2-(7-(4-fluorophenoxy)-2,5-dioxo-8-(3,4,5-trimethoxybenzamido)-2,3,4,5-tetrahydro-1H-benzo[e][1,4]diazepin-3-yl)acetate	O=C(C1=CC(OC2=CC=C(F)C=C2)=C(NC(C3=CC(OC)=C(OC)C(OC)=C3)=O)C=C1N4)N[C@@H](CC(OC)=O)C4=O	0.366789627
11j	(S)-methyl-2-(2,5-dioxo-7-(4-(trifluoromethyl)phenoxy)-8-(3,4,5-trimethoxybenzamido)-2,3,4,5-tetrahydro-1H-benzo[e][1,4]diazepin-3-yl)acetate	O=C(C1=CC(OC2=CC=C(C(F)(F)F)C=C2)=C(NC(C3=CC(OC)=C(OC)C(OC)=C3)=O)C=C1N4)N[C@@H](CC(OC)=O)C4=O	0.423022361
11k	(S)-methyl-2-(7-(4-methoxyphenoxy)-2,5-dioxo-8-(3,4,5-trimethoxybenzamido)-2,3,4,5-tetrahydro-1H-benzo[e][1,4]diazepin-3-yl)acetate	O=C(C1=CC(OC2=CC=C(OC)C=C2)=C(NC(C3=CC(OC)=C(OC)C(OC)=C3)=O)C=C1N4)N[C@@H](CC(OC)=O)C4=O	0.503414462
11l	(S)-methyl-2-(7-(3-(dimethylamino)phenoxy)-2,5-dioxo-8-(3,4,5-trimethoxybenzamido)-2,3,4,5-tetrahydro-1H-benzo[e][1,4]diazepin-3-yl)acetate	O=C(C1=CC(OC2=CC(N(C)C)=CC=C2)=C(NC(C3=CC(OC)=C(OC)C(OC)=C3)=O)C=C1N4)N[C@@H](CC(OC)=O)C4=O	0.35324914
11m	(S)-methyl-2-(7-((2,3-dihydro-1H-inden-5-yl)oxy)-2,5-dioxo-8-(3,4,5-trimethoxybenzamido)-2,3,4,5-tetrahydro-1H-benzo[e][1,4]diazepin-3-yl)acetate	O=C(C1=CC(OC2=CC=C(CCC3)C3=C2)=C(NC(C4=CC(OC)=C(OC)C(OC)=C4)=O)C=C1N5)N[C@@H](CC(OC)=O)C5=O	0.763744889
11n	(S)-methyl-2-(7-(3-fluoro-5-methylphenoxy)-2,5-dioxo-8-(3,4,5-trimethoxybenzamido)-2,3,4,5-tetrahydro-1H-benzo[e][1,4]diazepin-3-yl)acetate	O=C(C1=CC(OC2=CC(F)=CC(C)=C2)=C(NC(C3=CC(OC)=C(OC)C(OC)=C3)=O)C=C1N4)N[C@@H](CC(OC)=O)C4=O	0.682375092
11o	(S)-methyl-2-(7-(3,5-dichlorophenoxy)-2,5-dioxo-8-(3,4,5-trimethoxybenzamido)-2,3,4,5-tetrahydro-1H-benzo[e][1,4]diazepin-3-yl)acetate	O=C(C1=CC(OC2=CC(Cl)=CC(Cl)=C2)=C(NC(C3=CC(OC)=C(OC)C(OC)=C3)=O)C=C1N4)N[C@@H](CC(OC)=O)C4=O	0.395939019
11p	(S)-methyl-2-(7-(2,5-dimethylphenoxy)-2,5-dioxo-8-(3,4,5-trimethoxybenzamido)-2,3,4,5-tetrahydro-1H-benzo[e][1,4]diazepin-3-yl)acetate	O=C(C1=CC(OC2=C(C)C=CC(C)=C2)=C(NC(C3=CC(OC)=C(OC)C(OC)=C3)=O)C=C1N4)N[C@@H](CC(OC)=O)C4=O	0.429664147
11q	(S)-methyl-2-(7-(3,4-dimethylphenoxy)-2,5-dioxo-8-(3,4,5-trimethoxybenzamido)-2,3,4,5-tetrahydro-1H-benzo[e][1,4]diazepin-3-yl)acetate	O=C(C1=CC(OC2=CC=C(C)C(C)=C2)=C(NC(C3=CC(OC)=C(OC)C(OC)=C3)=O)C=C1N4)N[C@@H](CC(OC)=O)C4=O	0.66000114
14b	(S)-methyl-2-(7-((3,5-dimethylbenzyl)oxy)-2,5-dioxo-8-(3,4,5-trimethoxybenzamido)-2,3,4,5-tetrahydro-1H-benzo[e][1,4]diazepin-3-yl)acetate	O=C(C1=CC(OC)=C(OC)C(OC)=C1)NC2=C(OCC3=CC(C)=CC(C)=C3)C=C4C(NC([C@H](CC(OC)=O)NC4=O)=O)=C2	0.31478317
14c	(S)-methyl-2-(7-(3,5-dimethylphenethoxy)-2,5-dioxo-8-(3,4,5-trimethoxybenzamido)-2,3,4,5-tetrahydro-1H-benzo[e][1,4]diazepin-3-yl)acetate	O=C(C1=CC(OCCC2=CC(C)=CC(C)=C2)=C(NC(C3=CC(OC)=C(OC)C(OC)=C3)=O)C=C1N4)N[C@@H](CC(OC)=O)C4=O	0.346092134
14d	(S)-methyl-2-(7-(3-(3,5-dimethylphenyl)propoxy)-2,5-dioxo-8-(3,4,5-trimethoxybenzamido)-2,3,4,5-tetrahydro-1H-benzo[e][1,4]diazepin-3-yl)acetate	O=C(C1=CC(OCCCC2=CC(C)=CC(C)=C2)=C(NC(C3=CC(OC)=C(OC)C(OC)=C3)=O)C=C1N4)N[C@@H](CC(OC)=O)C4=O	0.667550474
11r	(S)-methyl-2-(7-(3,5-dimethylphenyl)-2,5-dioxo-8-(3,4,5-trimethoxybenzamido)-2,3,4,5-tetrahydro-1H-benzo[e][1,4]diazepin-3-yl)acetate	O=C(C1=CC(OC)=C(OC)C(OC)=C1)NC2=C(C3=CC(C)=CC(C)=C3)C=C4C(NC([C@H](CC(OC)=O)NC4=O)=O)=C2	0.293561138
16	(S)-methyl-2-(7-((3,5-dimethylphenyl)ethynyl)-2,5-dioxo-8-(3,4,5-trimethoxybenzamido)-2,3,4,5-tetrahydro-1H-benzo[e][1,4]diazepin-3-yl)acetate	O=C(C1=CC(C#CC2=CC(C)=CC(C)=C2)=C(NC(C3=CC(OC)=C(OC)C(OC)=C3)=O)C=C1N4)N[C@@H](CC(OC)=O)C4=O	0.209670839
R-11d	(R)-methyl-2-(7-(3,5-dimethylphenoxy)-2,5-dioxo-8-(3,4,5-trimethoxybenzamido)-2,3,4,5-tetrahydro-1H-benzo[e][1,4]diazepin-3-yl)acetate	O=C(C1=CC(OC2=CC(C)=CC(C)=C2)=C(NC(C3=CC(OC)=C(OC)C(OC)=C3)=O)C=C1N4)N[C@H](CC(OC)=O)C4=O	0.387956677
19a	Ethyl-7-(3,5-dimethylphenoxy)-2,5-dioxo-8-(3,4,5-trimethoxybenzamido)-2,3,4,5-tetrahydro-1H-benzo[e][1,4]diazepine-3-carboxylate	O=C(C1=CC(OC2=CC(C)=CC(C)=C2)=C(NC(C3=CC(OC)=C(OC)C(OC)=C3)=O)C=C1N4)NC(C(OCC)=O)C4=O	0.387956677
19b	(S)-methyl-3-(7-(3,5-dimethylphenoxy)-2,5-dioxo-8-(3,4,5-trimethoxybenzamido)-2,3,4,5-tetrahydro-1H-benzo[e][1,4]diazepin-3-yl)propanoate	O=C(C1=CC(OC2=CC(C)=CC(C)=C2)=C(NC(C3=CC(OC)=C(OC)C(OC)=C3)=O)C=C1N4)N[C@@H](CCC(OC)=O)C4=O	0.738593255
21a	(S)-butyl-2-(7-(3,5-dimethylphenoxy)-2,5-dioxo-8-(3,4,5-trimethoxybenzamido)-2,3,4,5-tetrahydro-1H-benzo[e][1,4]diazepin-3-yl)acetate	O=C(C1=CC(OC)=C(OC)C(OC)=C1)NC2=C(OC3=CC(C)=CC(C)=C3)C=C4C(NC([C@H](CC(OCCCC)=O)NC4=O)=O)=C2	0.813118219
20	(S)-2-(7-(3,5-dimethylphenoxy)-2,5-dioxo-8-(3,4,5-trimethoxybenzamido)-2,3,4,5-tetrahydro-1H-benzo[e][1,4]diazepin-3-yl)acetic acid	O=C(C1=CC(OC2=CC(C)=CC(C)=C2)=C(NC(C3=CC(OC)=C(OC)C(OC)=C3)=O)C=C1N4)N[C@@H](CC(O)=O)C4=O	0.713960926
23	(S)-N-(3-(2-amino-2-oxoethyl)-7-(3,5-dimethylphenoxy)-2,5-dioxo-2,3,4,5-tetrahydro-1H-benzo[e][1,4]diazepin-8-yl)-3,4,5-trimethoxybenzamide	O=C(C1=CC(OC2=CC(C)=CC(C)=C2)=C(NC(C3=CC(OC)=C(OC)C(OC)=C3)=O)C=C1N4)N[C@@H](CC5=NC(CC)=NO5)C4=O	0.530467182
27	(S)-N-(7-(3,5-dimethylphenoxy)-3-(2-(4-methylpiperazin-1-yl)-2-oxoethyl)-2,5-dioxo-2,3,4,5-tetrahydro-1H-benzo[e][1,4]diazepin-8-yl)-3,4,5-trimethoxybenzamide	O=C(C1=CC(OC2=CC(C)=CC(C)=C2)=C(NC(C3=CC(OC)=C(OC)C(OC)=C3)=O)C=C1N4)N[C@@H](CC5=NC=NN5C)C4=O	0.635259879
26	(S)-N-(3-(2-(dimethylamino)-2-oxoethyl)-7-(3,5-dimethylphenoxy)-2,5-dioxo-2,3,4,5-tetrahydro-1H-benzo[e][1,4]diazepin-8-yl)-3,4,5-trimethoxybenzamide	O=C(C1=CC(OC2=CC(C)=CC(C)=C2)=C(NC(C3=CC(OC)=C(OC)C(OC)=C3)=O)C=C1N4)N[C@@H](CC5=NN=C(C)O5)C4=O	0.490940141
30	(S)-N-(3-(2-(diethylamino)-2-oxoethyl)-7-(3,5-dimethylphenoxy)-2,5-dioxo-2,3,4,5-tetrahydro-1H-benzo[e][1,4]diazepin-8-yl)-3,4,5-trimethoxybenzamide	O=C(C1=CC(OC2=CC(C)=CC(C)=C2)=C(NC(C3=CC(OC)=C(OC)C(OC)=C3)=O)C=C1N4)N[C@@H](CC5=NOC(CC)=N5)C4=O	0.575019128
21b	(S)-N-(7-(3,5-dimethylphenoxy)-3-((5-ethyl-1,2,4-oxadiazol-3-yl)methyl)-2,5-dioxo-2,3,4,5-tetrahydro-1H-benzo[e][1,4]diazepin-8-yl)-3,4,5-trimethoxybenzamide	O=C(C1=CC(OC2=CC(C)=CC(C)=C2)=C(NC(C3=CC(OC)=C(OC)C(OC)=C3)=O)C=C1N4)N[C@@H](CC(N)=O)C4=O	0.839112561
21c	(S)-N-(7-(3,5-dimethylphenoxy)-2,5-dioxo-3-((5-(trifluoromethyl)-1,2,4-oxadiazol-3-yl)methyl)-2,3,4,5-tetrahydro-1H-benzo[e][1,4]diazepin-8-yl)-3,4,5-trimethoxybenzamide	O=C(C1=CC(OC)=C(OC)C(OC)=C1)NC2=C(OC3=CC(C)=CC(C)=C3)C=C4C(NC([C@H](CC(N(C)C)=O)NC4=O)=O)=C2	0.577040896
21d	(S)-N-(7-(3,5-dimethylphenoxy)-3-((1-methyl-1H-1,2,4-triazol-5-yl)methyl)-2,5-dioxo-2,3,4,5-tetrahydro-1H-benzo[e][1,4]diazepin-8-yl)-3,4,5-trimethoxybenzamide	O=C(C1=CC(OC)=C(OC)C(OC)=C1)NC2=C(OC3=CC(C)=CC(C)=C3)C=C4C(NC([C@H](CC(N(CC)CC)=O)NC4=O)=O)=C2	0.677466179
21e	(S)-N-(7-(3,5-dimethylphenoxy)-2,5-dioxo-3-((5-oxo-4,5-dihydro-1,3,4-oxadiazol-2-yl)methyl)-2,3,4,5-tetrahydro-1H-benzo[e][1,4]diazepin-8-yl)-3,4,5-trimethoxybenzamide	O=C(C1=CC(OC)=C(OC)C(OC)=C1)NC2=C(OC3=CC(C)=CC(C)=C3)C=C4C(NC([C@H](CC(N(CCCC)CCCC)=O)NC4=O)=O)=C2	0.876715178
21f	(S)-N-(7-(3,5-dimethylphenoxy)-2,5-dioxo-3-((5-oxo-4,5-dihydro-1,2,4-oxadiazol-3-yl)methyl)-2,3,4,5-tetrahydro-1H-benzo[e][1,4]diazepin-8-yl)-3,4,5-trimethoxybenzamide	O=C(C1=CC(OC)=C(OC)C(OC)=C1)NC2=C(OC3=CC(C)=CC(C)=C3)C=C4C(NC([C@H](CC(N5CCN(C)CC5)=O)NC4=O)=O)=C2	0.590395751
34a	(S)-N-(3-(2-(diethylamino)-2-oxoethyl)-7-(3,5-dimethylphenoxy)-4-methyl-2,5-dioxo-2,3,4,5-tetrahydro-1H-benzo[e][1,4]diazepin-8-yl)-3,4,5-trimethoxybenzamide	O=C(C1=CC(OC)=C(OC)C(OC)=C1)NC2=C(OC3=CC(C)=CC(C)=C3)C=C4C(NC([C@H](CC(N(CC)CC)=O)N(C)C4=O)=O)=C2	0.859791406
34b	(S)-N-(3-(2-(diethylamino)-2-oxoethyl)-7-(3,5-dimethylphenoxy)-4-ethyl-2,5-dioxo-2,3,4,5-tetrahydro-1H-benzo[e][1,4]diazepin-8-yl)-3,4,5-trimethoxybenzamide	O=C(C1=CC(OC)=C(OC)C(OC)=C1)NC2=C(OC3=CC(C)=CC(C)=C3)C=C4C(NC([C@H](CC(N(CC)CC)=O)N(CC)C4=O)=O)=C2	0.88241631
37	(S)-N-(3-(2-(diethylamino)-2-oxoethyl)-7-(3,5-dimethylphenoxy)-1-methyl-2,5-dioxo-2,3,4,5-tetrahydro-1H-benzo[e][1,4]diazepin-8-yl)-3,4,5-trimethoxybenzamide	CC1=CC(OC2=C(NC(C3=CC(OC)=C(OC)C(OC)=C3)=O)C=C(N(C)C([C@H](CC(N(CC)CC)=O)NC4=O)=O)C4=C2)=CC(C)=C1	0.494672846
36	(S)-N-(3-(2-(diethylamino)-2-oxoethyl)-7-(3,5-dimethylphenoxy)-2,5-dioxo-2,3,4,5-tetrahydro-1H-benzo[e][1,4]diazepin-8-yl)-3,4,5-trimethoxy-N-methylbenzamide	O=C(C1=CC(OC2=CC(C)=CC(C)=C2)=C(N(C)C(C3=CC(OC)=C(OC)C(OC)=C3)=O)C=C1N4)N[C@@H](CC(N(CC)CC)=O)C4=O	0.563291283
52a	(S)-2-bromo-N-(3-(2-(diethylamino)-2-oxoethyl)-7-(3,5-dimethylphenoxy)-2,5-dioxo-2,3,4,5-tetrahydro-1H-benzo[e][1,4]diazepin-8-yl)-3,4,5-trimethoxybenzamide	O=C(C1=C(Br)C(OC)=C(OC)C(OC)=C1)NC2=C(OC3=CC(C)=CC(C)=C3)C=C4C(NC([C@H](CC(N(CC)CC)=O)NC4=O)=O)=C2	0.776755114
52b	(S)-2-bromo-N-(3-(2-(diethylamino)-2-oxoethyl)-7-(3,5-dimethylphenoxy)-4-methyl-2,5-dioxo-2,3,4,5-tetrahydro-1H-benzo[e][1,4]diazepin-8-yl)-3,4,5-trimethoxybenzamide	O=C(C1=C(Br)C(OC)=C(OC)C(OC)=C1)NC2=C(OC3=CC(C)=CC(C)=C3)C=C4C(NC([C@H](CC(N(CC)CC)=O)N(C)C4=O)=O)=C2	0.887712625
52c	(S)-2-chloro-N-(3-(2-(diethylamino)-2-oxoethyl)-7-(3,5-dimethylphenoxy)-2,5-dioxo-2,3,4,5-tetrahydro-1H-benzo[e][1,4]diazepin-8-yl)-3,4,5-trimethoxybenzamide	O=C(C1=C(Cl)C(OC)=C(OC)C(OC)=C1)NC2=C(OC3=CC(C)=CC(C)=C3)C=C4C(NC([C@H](CC(N(CC)CC)=O)NC4=O)=O)=C2	0.794398237
52d	(S)-2-chloro-N-(3-(2-(diethylamino)-2-oxoethyl)-7-(3,5-dimethylphenoxy)-4-methyl-2,5-dioxo-2,3,4,5-tetrahydro-1H-benzo[e][1,4]diazepin-8-yl)-3,4,5-trimethoxybenzamide	O=C(C1=CC(OC2=CC(C)=CC(C)=C2)=C(NC(C3=C(Cl)C(OC)=C(OC)C(OC)=C3)=O)C=C1N4)N(C)[C@@H](CC(N(CC)CC)=O)C4=O	0.918715797
52e	(S)-2-bromo-6-chloro-N-(3-(2-(diethylamino)-2-oxoethyl)-7-(3,5-dimethylphenoxy)-4-methyl-2,5-dioxo-2,3,4,5-tetrahydro-1H-benzo[e][1,4]diazepin-8-yl)-3,4,5-trimethoxybenzamide	O=C(C1=CC(OC2=CC(C)=CC(C)=C2)=C(NC(C3=C(Br)C(OC)=C(OC)C(OC)=C3Cl)=O)C=C1N4)N(C)[C@@H](CC(N(CC)CC)=O)C4=O	0.866526803
52f	(S)-2-chloro-N-(3-(2-(diethylamino)-2-oxoethyl)-7-(3,5-dimethylphenoxy)-2,5-dioxo-2,3,4,5-tetrahydro-1H-benzo[e][1,4]diazepin-8-yl)-6-fluoro-3,4,5-trimethoxybenzamide	O=C(C1=CC(OC2=CC(C)=CC(C)=C2)=C(NC(C3=C(F)C(OC)=C(OC)C(OC)=C3Cl)=O)C=C1N4)N[C@@H](CC(N(CC)CC)=O)C4=O	0.888666675
52g	(S)-N-(7-(4-bromo-3,5-dimethylphenoxy)-3-(2-(diethylamino)-2-oxoethyl)-2,5-dioxo-2,3,4,5-tetrahydro-1H-benzo[e][1,4]diazepin-8-yl)-3,4,5-trimethoxybenzamide	O=C(C1=CC(OC2=CC(C)=C(Br)C(C)=C2)=C(NC(C3=CC(OC)=C(OC)C(OC)=C3)=O)C=C1N4)N[C@@H](CC(N(CC)CC)=O)C4=O	0.724226697
52h	(S)-2-chloro-N-(3-(2-(diethylamino)-2-oxoethyl)-7-(4-fluoro-3,5-dimethylphenoxy)-2,5-dioxo-2,3,4,5-tetrahydro-1H-benzo[e][1,4]diazepin-8-yl)-3,4,5-trimethoxybenzamide	O=C(C1=CC(OC2=CC(C)=C(F)C(C)=C2)=C(NC(C3=C(Cl)C(OC)=C(OC)C(OC)=C3)=O)C=C1N4)N[C@@H](CC(N(CC)CC)=O)C4=O	0.90858808
52i	(S)-2-chloro-N-(3-(2-(diethylamino)-2-oxoethyl)-7-(4-fluoro-3,5-dimethylphenoxy)-4-methyl-2,5-dioxo-2,3,4,5-tetrahydro-1H-benzo[e][1,4]diazepin-8-yl)-3,4,5-trimethoxybenzamide	O=C(C1=CC(OC2=CC(C)=C(F)C(C)=C2)=C(NC(C3=C(Cl)C(OC)=C(OC)C(OC)=C3)=O)C=C1N4)N(C)[C@@H](CC(N(CC)CC)=O)C4=O	0.89541053
R-52b	(R)-2-bromo-N-(3-(2-(diethylamino)-2-oxoethyl)-7-(3,5-dimethylphenoxy)-4-methyl-2,5-dioxo-2,3,4,5-tetrahydro-1H-benzo[e][1,4]diazepin-8-yl)-3,4,5-trimethoxybenzamide	O=C(C1=C(Br)C(OC)=C(OC)C(OC)=C1)NC2=C(OC3=CC(C)=CC(C)=C3)C=C4C(NC([C@@H](CC(N(CC)CC)=O)N(C)C4=O)=O)=C2	0.887712625
